# Supplementary material for: Ontogenetic changes to metacarpal trabecular bone structure in mountain and western lowland gorillas
Source: J Anat. 2022 Feb 4;241(1):82–100. doi: 10.1111/joa.13630 (PMC9178373; doi:10.1111/joa.13630)
Supplement: Supplementary file 1 — Appendix S1 [file JOA-241-82-s001.zip]

Archive with 4 entries (4 files):
- JOA_13630_Table.docx
- joa13630-sup-001-FigureS1.tif
- joa13630-sup-001-FigureS3.tif
- joa13630-sup-002-FigureS2.tif
